# Supplementary material for: Elucidating the roles of microRNA-103a-3p in trophoblast invasion and SOX4-mediated extravillous differentiation induced by activin A
Source: Cell Death Dis. 2026 Apr 10;17(1):466. doi: 10.1038/s41419-026-08665-6 (PMC13181086; doi:10.1038/s41419-026-08665-6)
Supplement: Supplementary file 4 — Table S1 [file 41419_2026_8665_MOESM4_ESM.xlsx]

## Sheet: Sheet1
Table S1. Primer Sequences Used for RT-qPCR
Target	Forward 5' to 3'	Reverse 5' to 3'
GAPDH	GAGTCAACGGATTTGGTCGT	GACAAGCTTCCCGTTCTCAG
PANK2	GGATCGACTGGGCTCTTACA	TTGGAGGTCAGGTACTTCCG
PANK3	CATTGCAGACGGTGCTATGT	ATCACCTTTGGATGCCATTT
SMAD2	GCCTTTACAGCTTCTCTGAACAA	ATGTGGCAATCCTTTTCGAT
SMAD3	CCCCAGCACATAATAACTTGG	AGGAGATGGAGCACCAGAAG
SMAD4	TGGCCCAGGATCAGTAGGT	CATCAACACCAATTCCAGCA
SOX4	AGCGACAAGATCCCTTTCATTC	CGTTGCCGGACTTCACCTT
