# Supplementary material for: Elucidating the roles of microRNA-103a-3p in trophoblast invasion and SOX4-mediated extravillous differentiation induced by activin A
Source: Cell Death Dis. 2026 Apr 10;17(1):466. doi: 10.1038/s41419-026-08665-6 (PMC13181086; doi:10.1038/s41419-026-08665-6)
Supplement: Supplementary file 5 — Table S2 [file 41419_2026_8665_MOESM5_ESM.xlsx]

## Sheet: Sheet1
Table S2. Small RNA Primer and Probe Used for RT-qPCR
Targets	hsa-miR-103a-3p	hsa-miR-143-3p	RNU6B
miRBase/NCBI Accession Number	MIMAT0000101	MIMAT0000435	NR_002752
Targeting Sequence	AGCAGCAUUGUACAGGGCUAUGA	UGAGAUGAAGCACUGUAGCUC	CGCAAGGATGACACGCAAATTCGTGAAGCGTTCCATATTTTT
Catalog	4427975	4427975	4427975
Assay ID	000439	002249	001093
Product type	TaqMan™ MicroRNA Assay	TaqMan™ MicroRNA Assay	TaqMan™ microRNA Control Assay
Manufacturer	Thermo Fisher	Thermo Fisher	Thermo Fisher
