# Supplementary material for: Elucidating the roles of microRNA-103a-3p in trophoblast invasion and SOX4-mediated extravillous differentiation induced by activin A
Source: Cell Death Dis. 2026 Apr 10;17(1):466. doi: 10.1038/s41419-026-08665-6 (PMC13181086; doi:10.1038/s41419-026-08665-6)
Supplement: Supplementary file 6 — Table S3 [file 41419_2026_8665_MOESM6_ESM.xlsx]

## Sheet: miRNAs(20)
Table S3-1 Top 20 microRNAs
miRbase ID	microRNA Name	Degree	Betweenness
MIMAT0004484	hsa-mir-103a-3p	39	2138.2
MIMAT0003239	hsa-mir-197-3p	33	1686.54
MIMAT0004955	hsa-mir-92b-3p	31	1445.96
MIMAT0000101	hsa-mir-7-5p	24	1071.29
MIMAT0000252	hsa-mir-532-3p	21	790.425
MIMAT0004494	hsa-mir-149-5p	20	810.141
MIMAT0003218	hsa-mir-374b-5p	20	756.844
MIMAT0018976	hsa-mir-3187-3p	20	620.355
MIMAT0022731	hsa-mir-9-5p	18	742.163
MIMAT0007402	hsa-mir-1306-5p	17	733.594
MIMAT0000752	hsa-mir-320b	15	511.404
MIMAT0017994	hsa-mir-376b-3p	15	498.125
MIMAT0000450	hsa-mir-328-3p	14	508.974
MIMAT0015069	hsa-mir-103b	14	329.841
MIMAT0004780	hsa-mir-3184-3p	14	525.203
MIMAT0002172	hsa-mir-21-3p	12	375.509
MIMAT0000227	hsa-mir-3615	10	204.485
MIMAT0000441	hsa-mir-4454	9	200.893
MIMAT0005792	hsa-mir-574-3p	6	71.9967
MIMAT0022726	hsa-let-7d-3p	4	60.048

## Sheet: Targets(123)
Table S3-2 Targets
ID	Degree	Betweenness
PURB	5	190.609
RAD51	5	210.796
GAN	5	140.756
CYCS	5	153.759
LHFPL2	5	166.193
NPY4R	4	94.38
REL	4	76.0672
SRSF1	4	118.24
TNRC6B	4	113.966
AGO1	4	141.007
ANKFY1	4	96.4788
DNAJC10	4	119.37
PPP1R12C	4	99.6735
NUFIP2	4	79.7071
ZNRF3	4	92.5247
DBT	4	121.873
FKBP4	4	112.583
HSPA1B	4	112.583
SLC4A1	4	84.6632
KIF1B	4	100.024
YOD1	4	115.79
CMBL	4	96.4707
ILF3	4	75.6101
CAPN15	4	164.132
XPR1	4	74.4764
RAB32	4	91.8624
CRCP	4	90.6655
TMEM245	4	94.2817
E2F3	4	83.9336
FOXK1	4	91.9138
KLHL15	4	82.2525
ABL2	3	59.4758
BCL2	3	59.6612
FGF2	3	59.3871
FKBP1A	3	42.0128
GNAT1	3	46.7151
KIF5B	3	41.0556
PRKAR2A	3	55.828
PTEN	3	50.4744
SON	3	55.2116
USP15	3	49.4145
TRIM35	3	41.3193
NUCKS1	3	45.504
IPPK	3	67.524
NACC1	3	64.1807
NUS1	3	57.755
ALDOA	3	54.8989
CSNK1E	3	44.7182
DMXL1	3	45.1298
DNASE2	3	48.9556
FPR1	3	39.4647
PRIM1	3	72.0068
PRKX	3	61.21
QSOX1	3	34.4594
ZNF175	3	55.4621
CACNG8	3	35.05
ZYG11B	3	34.7214
ABHD18	3	36.059
RRP36	3	25.9446
RBPJ	3	38.2038
SLC25A44	3	53.9823
TRAM2	3	39.1515
TRIM14	3	55.9036
EP300	3	57.9273
TLNRD1	3	55.6459
ZBED3	3	60.4092
FASLG	3	45.6451
DCTN5	3	60.0671
MCL1	3	67.0507
RPL24	3	46.134
ZNF267	3	47.2373
SREK1IP1	3	37.3417
BBS5	3	61.9507
ZBTB7A	3	55.8953
ACVR2B	2	16.0621
ADAM10	2	12.7802
ARF6	2	23.0135
ARL3	2	28.7861
ZFHX3	2	25.5007
CA12	2	13.1342
CDK2	2	13.2823
RCC1	2	21.5642
HNRNPA2B1	2	26.3246
MAP4	2	30.9039
XPC	2	26.9475
EXD2	2	45.7263
CCNG1	2	21.8128
SPART	2	11.3205
MKRN1	2	36.5566
LRRC58	2	31.1215
CKS2	2	26.7982
FOXK2	2	30.6967
KCNH2	2	20.969
UBE2A	2	27.1804
KIAA1143	2	17.5151
TAL1	2	24.6478
BECN1	2	20.7842
CCNDBP1	2	17.9924
BACE1	2	26.4581
ACLY	2	16.8222
SERPINC1	2	22.681
SLC2A1	2	25.2218
KHSRP	2	18.3432
DIAPH1	2	25.4296
PKM	2	19.9138
ABCG2	2	22.2058
GTPBP2	2	20.3985
RCBTB1	2	17.0197
UNK	2	27.7601
KCND3	2	25.2465
NDUFS3	2	32.8742
RPP14	2	22.3473
ZNF699	2	16.4384
PEAK1	2	31.7725
RAC1	2	21.5545
SNRPD3	2	28.9498
GTF3C4	2	22.202
CELF1	2	16.0767
CCR4	2	14.4341
GRIN2B	2	19.0298
ATP9A	2	15.0998
CRK	2	23.2146
ITPRIPL2	2	13.2986
